# Supplementary material for: Fungal community and taxa specialization to host and environment interactions in two temperate forests
Source: PLoS One. 2025 May 9;20(5):e0322440. doi: 10.1371/journal.pone.0322440 (PMC12063886; doi:10.1371/journal.pone.0322440)
Supplement: S4 File — (XLSX) [file pone.0322440.s004.xlsx]

## Sheet: SuppFileS4
S4 File. Supporting table S4.
Supp Table S4. Fungal OTUs and their preferential recovery from seedlings sampled under the indicated conditions. Only the six taxa for which half of the model combinations were significant are included in the table.
OTU name	acerSacc	caryTome	fraxAmer	liquStyr	liriTuli	nyssSylv	pinuStro	querFalc	querRubr	LightGAP	Temp	Density	DensityXcaryTome	DensityXfraxAmer	DensityXliquStyr	DensityXliriTuli	DensityXnyssSylv	DensityXpinuStro	DensityXquerFalc	DensityXquerRubr	Distance	DistanceXcaryTome	DistanceXfraxAmer	DistanceXliquStyr	DistanceXliriTuli	DistanceXnyssSylv	DistanceXpinuStro	DistanceXquerFalc	DistanceXquerRubr	SiteDFEW	SiteDFHW	SiteDFWS	SiteHFBW	SiteHFST	SiteHFWS	NumberResponses	NumberResponsesdensityXhost	NumberResponsesdistanceXhost	NumberResponsesHost	NumberResponsesSite
Agaricales35	NEG	POS	NEG	POS	POS	POS	NEG	POS	NEG	GAP	AMB	LOW	NA	HIGH	NA	HIGH	HIGH	LOW	NA	NA	NA	NA	NA	NA	NEAR	NA	FAR	NA	NA	NEG	NEG	POS	POS	POS	POS	24	4	2	9	6
Russulaceae1	NEG	POS	NEG	POS	POS	POS	NEG	POS	NEG	UNDER	AMB	NA	NA	NA	NA	LOW	HIGH	NA	NA	NA	NA	NA	NA	NA	FAR	NA	FAR	NA	NA	NEG	NEG	POS	POS	POS	POS	21	2	2	9	6
Colletotrichum1	NA	POS	NEG	POS	POS	NA	NEG	NA	NEG	NA	NA	NA	NA	NA	NA	HIGH	HIGH	NA	NA	NA	FAR	NEAR	NEAR	NEAR	NEAR	NEAR	NEAR	NEAR	NEAR	NA	NA	NEG	POS	POS	NA	20	2	8	6	3
Pleosporales18	NEG	POS	NEG	NA	POS	NA	NEG	POS	NA	NA	NA	LOW	HIGH	HIGH	HIGH	HIGH	HIGH	HIGH	HIGH	NA	NEAR	NA	FAR	FAR	NA	FAR	NA	NA	NA	NA	NA	NA	POS	POS	NA	20	7	3	7	2
Ceratobasidium2	NEG	NA	POS	NA	POS	POS	NEG	NA	NA	NA	NA	LOW	NA	HIGH	HIGH	HIGH	HIGH	NA	NA	NA	NA	NA	FAR	NA	NA	FAR	NA	NA	NA	NEG	NEG	NEG	POS	POS	NA	17	4	2	6	5
Diaporthaceae1	POS	NEG	POS	NA	NA	NA	POS	NEG	NA	GAP	AMB	NA	NA	LOW	NA	LOW	LOW	NA	NA	NA	NA	NA	NA	FAR	FAR	FAR	NA	NEAR	NA	NA	POS	NA	NEG	NEG	NA	17	3	4	6	3
